# Supplementary material for: High-throughput automated molecular replacement for small-molecule MicroED data
Source: IUCrJ. 2026 Apr 10;13(Pt 3):273–81. doi: 10.1107/S2052252526002095 (PMC13134494; doi:10.1107/S2052252526002095)
Supplement: Supplementary file 2 [file m-13-00273-sup2.cif]

####################################################################### 
# 
# This file contains crystal structure data downloaded from the 
# Cambridge Structural Database (CSD) hosted by the Cambridge 
# Crystallographic Data Centre (CCDC).
# 
# Full information about CCDC data access policies and citation 
# guidelines are available at http://www.ccdc.cam.ac.uk/access/V1 
# 
# Audit and citation data items may have been added by the CCDC. 
# Please retain this information to preserve the provenance of 
# this file and to allow appropriate attribution of the data. 
# 
#######################################################################

data_00000001
_database_code_depnum_ccdc_archive 'CCDC 2543412'
loop_
_audit_author_name
_audit_author_address
'Guanhong Bu'
;University of California Riverside
United States of America
;
_audit_update_record             
;
2026-04-02 deposited with the CCDC.	2026-04-07 downloaded from the CCDC.
;
_symmetry_cell_setting           orthorhombic
_symmetry_space_group_name_H-M   'P 21 2 21'
_symmetry_Int_Tables_number      18
_space_group_name_Hall           'P 2ac 2ac'
loop_
_symmetry_equiv_pos_site_id
_symmetry_equiv_pos_as_xyz
1 x,y,z
2 1/2-x,-y,1/2+z
3 -x,y,-z
4 1/2+x,-y,1/2-z
_cell_length_a                   6.96
_cell_length_b                   15.89
_cell_length_c                   24.41
_cell_angle_alpha                90
_cell_angle_beta                 90
_cell_angle_gamma                90
_cell_volume                     2699.61
loop_
_atom_site_label
_atom_site_type_symbol
_atom_site_fract_x
_atom_site_fract_y
_atom_site_fract_z
_atom_site_U_iso_or_equiv
_atom_site_thermal_displace_type
C1 C 0.143391 0.475459 1.17837 0.0269 Uiso
C10 C -0.0439655 0.257459 1.31733 0.0409 Uiso
C11 C -0.118534 0.207868 1.27485 0.0552 Uiso
C12 C -0.154598 0.122782 1.28354 0.0593 Uiso
C13 C -0.231465 0.073254 1.24196 0.0541 Uiso
C14 C -0.273563 0.107741 1.19136 0.0578 Uiso
C15 C -0.238937 0.19226 1.18218 0.0447 Uiso
C16 C -0.162931 0.241914 1.22368 0.0420 Uiso
C17 C -0.128448 0.334363 1.21049 0.0343 Uiso
C18 C -0.0137931 0.438769 1.14462 0.0290 Uiso
C19 C 0.0267241 0.438328 1.08419 0.0324 Uiso
C2 C 0.343678 0.443174 1.16445 0.0377 Uiso
C20 C 0.23046 0.410134 1.06891 0.0404 Uiso
C21 C 0.246551 0.274451 1.02651 0.0310 Uiso
C22 C 0.22931 0.179485 1.0338 0.0424 Uiso
C23 C 0.267528 0.125048 0.99091 0.0474 Uiso
C24 C 0.250718 0.0388926 0.998775 0.0477 Uiso
C25 C 0.194827 0.00792956 1.04957 0.0531 Uiso
C26 C 0.156465 0.0624925 1.09222 0.0494 Uiso
C27 C 0.173563 0.148333 1.08444 0.0443 Uiso
C3 C 0.371551 0.356138 1.18591 0.0356 Uiso
C4 C 0.263936 0.283765 1.26477 0.0500 Uiso
C5 C 0.137069 0.294401 1.31525 0.0317 Uiso
C6 C 0.203592 0.343677 1.35834 0.0514 Uiso
C7 C 0.0906608 0.355446 1.40451 0.0661 Uiso
C8 C -0.0889367 0.318441 1.40713 0.0465 Uiso
C9 C -0.155172 0.269857 1.36383 0.0457 Uiso
O1 O 0.144396 0.565012 1.16908 0.0390 Uiso
O10 O -0.172557 0.388297 1.24159 0.0420 Uiso
O11 O -0.0451149 0.351544 1.15953 0.0305 Uiso
O12 O -0.00316092 0.521463 1.06354 0.0415 Uiso
O13 O 0.237212 0.324168 1.07395 0.0356 Uiso
O14 O 0.266954 0.303526 0.982184 0.0400 Uiso
O15 O 0.289799 -0.0162367 0.955432 0.0690 Uiso
O16 O 0.176868 -0.0787921 1.0581 0.0657 Uiso
O17 O 0.0998562 0.0312148 1.14327 0.0575 Uiso
O18 O 0.383046 0.445188 1.10402 0.0361 Uiso
O2 O 0.341092 0.357459 1.24245 0.0507 Uiso
O3 O 0.294827 0.216364 1.24564 0.0518 Uiso
O4 O 0.156753 0.404659 1.44814 0.0443 Uiso
O5 O -0.203735 0.330209 1.45363 0.0448 Uiso
O6 O -0.336925 0.232726 1.3669 0.0569 Uiso
O7 O -0.113218 0.0861553 1.33446 0.0542 Uiso
O8 O -0.26681 -0.0124607 1.25056 0.0375 Uiso
O9 O -0.350431 0.0572061 1.14986 0.0499 Uiso
H1 H 0.0581896 0.591444 1.19349 0.0489 Uiso
H2 H 0.113937 0.459788 1.22073 0.0342 Uiso
H3 H 0.447126 0.483325 1.18493 0.0474 Uiso
H10 H 0.0183908 0.0935814 1.34269 0.0670 Uiso
H11 H -0.317385 -0.0363123 1.21815 0.0471 Uiso
H12 H -0.485488 0.0624925 1.1497 0.0619 Uiso
H13 H -0.271264 0.219762 1.14265 0.0556 Uiso
H14 H -0.139655 0.476592 1.15322 0.0369 Uiso
H15 H -0.07227 0.394464 1.06535 0.0409 Uiso
H16 H 0.10273 0.555698 1.07309 0.0519 Uiso
H17 H 0.257902 0.430525 1.02733 0.0504 Uiso
H18 H 0.310632 0.149592 0.951377 0.0589 Uiso
H19 H 0.173419 -0.0327881 0.938677 0.0849 Uiso
H20 H 0.101724 -0.102329 1.02975 0.0811 Uiso
H21 H 0.145977 0.0674012 1.17108 0.0711 Uiso
H22 H 0.143678 0.191253 1.11783 0.0552 Uiso
H4 H 0.516666 0.335244 1.17731 0.0447 Uiso
H5 H 0.269396 0.31391 1.1667 0.0447 Uiso
H6 H 0.343821 0.372941 1.35584 0.0637 Uiso
H7 H 0.11523 0.460795 1.44343 0.0552 Uiso
H8 H -0.144253 0.304973 1.48432 0.0560 Uiso
H9 H -0.360057 0.214539 1.40316 0.0703 Uiso
O19 O -0.0808907 -0.111077 1.15965 0.0750 Uiso
H25 H 0.0617817 -0.111077 1.15965 . .
H26 H -0.128448 -0.0600521 1.14048 . .
O20 O -0.631896 0.20384 1.45408 0.0940 Uiso
H23 H -0.489223 0.20384 1.45408 . .
H24 H -0.679453 0.254865 1.43491 . .

#END
_chemical_name_common            Corilagin
_exptl_crystal_colour            white
_exptl_crystal_description       plate
_diffrn_ambient_temperature      100
_chemical_formula_moiety         'C27 H22 O18, 2(H2 O1)'
_chemical_formula_sum            'C27 H26 O20'
_exptl_crystal_recrystallization_method 
'Re-crystallisation from solvent: ultrapure water'
