# Supplementary material for: High-throughput automated molecular replacement for small-molecule MicroED data
Source: IUCrJ. 2026 Apr 10;13(Pt 3):273–81. doi: 10.1107/S2052252526002095 (PMC13134494; doi:10.1107/S2052252526002095)
Supplement: Supplementary file 3 [file m-13-00273-sup3.txt]

REMARK   3
REMARK   3 REFINEMENT.
REMARK   3   PROGRAM     : PHENIX (1.21.2_5419: ???)
REMARK   3   AUTHORS     : Adams,Afonine,Bunkoczi,Burnley,Chen,Dar,Davis,
REMARK   3               : Draizen,Echols,Gildea,Gros,Grosse-Kunstleve,Headd,
REMARK   3               : Hintze,Hung,Ioerger,Liebschner,McCoy,McKee,Moriarty,
REMARK   3               : Oeffner,Poon,Read,Richardson,Richardson,Sacchettini,
REMARK   3               : Sauter,Sobolev,Storoni,Terwilliger,Williams,Zwart
REMARK   3
REMARK   3  X-RAY DATA.
REMARK   3  
REMARK   3  REFINEMENT TARGET : ML
REMARK   3  
REMARK   3  DATA USED IN REFINEMENT.
REMARK   3   RESOLUTION RANGE HIGH (ANGSTROMS) : 0.97    
REMARK   3   RESOLUTION RANGE LOW  (ANGSTROMS) : 9.68    
REMARK   3   MIN(FOBS/SIGMA_FOBS)              : 1.39  
REMARK   3   COMPLETENESS FOR RANGE        (%) : 83.39 
REMARK   3   NUMBER OF REFLECTIONS             : 1526      
REMARK   3   NUMBER OF REFLECTIONS (NON-ANOMALOUS) : 1526      
REMARK   3  
REMARK   3  FIT TO DATA USED IN REFINEMENT.
REMARK   3   R VALUE     (WORKING + TEST SET) : 0.2461
REMARK   3   R VALUE            (WORKING SET) : 0.2445
REMARK   3   FREE R VALUE                     : 0.2797
REMARK   3   FREE R VALUE TEST SET SIZE   (%) : 5.05  
REMARK   3   FREE R VALUE TEST SET COUNT      : 77        
REMARK   3  
REMARK   3  FIT TO DATA USED IN REFINEMENT (IN BINS).
REMARK   3   BIN  RESOLUTION RANGE  COMPL.    NWORK NFREE   RWORK  RFREE  CCWORK CCFREE
REMARK   3     1    9.68 -    0.97    0.83     1449    77  0.2445 0.2797   0.947  0.878
REMARK   3  
REMARK   3  BULK SOLVENT MODELLING.
REMARK   3   METHOD USED        : FLAT BULK SOLVENT MODEL
REMARK   3   SOLVENT RADIUS     : 1.10    
REMARK   3   SHRINKAGE RADIUS   : 0.90    
REMARK   3   GRID STEP          : 0.60    
REMARK   3  
REMARK   3  ERROR ESTIMATES.
REMARK   3   COORDINATE ERROR (MAXIMUM-LIKELIHOOD BASED)     : 0.00    
REMARK   3   PHASE ERROR (DEGREES, MAXIMUM-LIKELIHOOD BASED) : 27.44   
REMARK   3  
REMARK   3  STRUCTURE FACTORS CALCULATION ALGORITHM : FFT
REMARK   3  
REMARK   3  B VALUES.
REMARK   3   FROM WILSON PLOT           (A**2) : 4.97    
REMARK   3   Individual atomic B
REMARK   3                  min    max   mean <Bi,j>   iso aniso
REMARK   3     Overall:    2.12   7.42   3.72   0.79    47     0
REMARK   3     Water:      5.92   7.42   6.67    N/A     2     0
REMARK   3     Other:      2.12   5.45   3.59    N/A    45     0
REMARK   3     Chain  A:   2.12   5.45   3.59    N/A    45     0
REMARK   3     Chain  S:   5.92   7.42   6.67    N/A     2     0
REMARK   3     Histogram:
REMARK   3         Values      Number of atoms
REMARK   3       2.12 - 2.65          6
REMARK   3       2.65 - 3.18          8
REMARK   3       3.18 - 3.71         12
REMARK   3       3.71 - 4.24          9
REMARK   3       4.24 - 4.77          7
REMARK   3       4.77 - 5.30          2
REMARK   3       5.30 - 5.83          1
REMARK   3       5.83 - 6.36          1
REMARK   3       6.36 - 6.89          0
REMARK   3       6.89 - 7.42          1
REMARK   3  
REMARK   3  GEOMETRY RESTRAINTS LIBRARY: GEOSTD + MONOMER LIBRARY + CDL V1.2
REMARK   3  DEVIATIONS FROM IDEAL VALUES - RMSD, RMSZ FOR BONDS AND ANGLES.
REMARK   3    BOND      :  0.004   0.016     49  Z= 0.206
REMARK   3    ANGLE     :  1.679   5.301     75  Z= 0.560
REMARK   3    CHIRALITY :  0.047   0.091      5
REMARK   3    PLANARITY :  0.003   0.004      6
REMARK   3    DIHEDRAL  : 67.440 101.907     12
REMARK   3    MIN NONBONDED DISTANCE : 2.618
REMARK   3  
REMARK   3  MOLPROBITY STATISTICS.
REMARK   3    ALL-ATOM CLASHSCORE : 0.00
REMARK   3    RAMACHANDRAN PLOT:
REMARK   3      OUTLIERS :  0.00 %
REMARK   3      ALLOWED  :  0.00 %
REMARK   3      FAVORED  :  0.00 %
REMARK   3    ROTAMER:
REMARK   3      OUTLIERS :  0.00 %
REMARK   3      ALLOWED  :  0.00 %
REMARK   3      FAVORED  :  0.00 %
REMARK   3    CBETA DEVIATIONS :  0.00 %
REMARK   3    PEPTIDE PLANE:
REMARK   3      CIS-PROLINE     : 0.00 %
REMARK   3      CIS-GENERAL     : 0.00 %
REMARK   3      TWISTED PROLINE : 0.00 %
REMARK   3      TWISTED GENERAL : 0.00 %
REMARK   3  
REMARK   3  RAMA-Z (RAMACHANDRAN PLOT Z-SCORE):
REMARK   3  INTERPRETATION: BAD |RAMA-Z| > 3; SUSPICIOUS 2 < |RAMA-Z| < 3; GOOD |RAMA-Z| < 2.
REMARK   3  SCORES FOR WHOLE/HELIX/SHEET/LOOP ARE SCALED INDEPENDENTLY;
REMARK   3  THEREFORE, THE VALUES ARE NOT RELATED IN A SIMPLE MANNER.
REMARK   3    WHOLE:  NONE (NONE), RESIDUES: 0
REMARK   3    HELIX:  NONE (NONE), RESIDUES: 0
REMARK   3    SHEET:  NONE (NONE), RESIDUES: 0
REMARK   3    LOOP :  NONE (NONE), RESIDUES: 0
REMARK   3  
REMARK   3
CRYST1    6.960   15.890   24.410  90.00  90.00  90.00 P 21 2 21
SCALE1      0.143678  0.000000  0.000000        0.00000
SCALE2      0.000000  0.062933  0.000000        0.00000
SCALE3      0.000000  0.000000  0.040967        0.00000
HETATM    1  C1  UNL A   1       0.998   7.555  28.764  1.00  2.12           C
HETATM    2  C10 UNL A   1      -0.306   4.091  32.156  1.00  3.23           C
HETATM    3  C11 UNL A   1      -0.825   3.303  31.119  1.00  4.36           C
HETATM    4  C12 UNL A   1      -1.076   1.951  31.331  1.00  4.68           C
HETATM    5  C13 UNL A   1      -1.611   1.164  30.316  1.00  4.27           C
HETATM    6  C14 UNL A   1      -1.904   1.712  29.081  1.00  4.56           C
HETATM    7  C15 UNL A   1      -1.663   3.055  28.857  1.00  3.53           C
HETATM    8  C16 UNL A   1      -1.134   3.844  29.870  1.00  3.32           C
HETATM    9  C17 UNL A   1      -0.894   5.313  29.548  1.00  2.71           C
HETATM   10  C18 UNL A   1      -0.096   6.972  27.940  1.00  2.29           C
HETATM   11  C19 UNL A   1       0.186   6.965  26.465  1.00  2.56           C
HETATM   12  C2  UNL A   1       2.392   7.042  28.424  1.00  2.98           C
HETATM   13  C20 UNL A   1       1.604   6.517  26.092  1.00  3.19           C
HETATM   14  C21 UNL A   1       1.716   4.361  25.057  1.00  2.45           C
HETATM   15  C22 UNL A   1       1.596   2.852  25.235  1.00  3.35           C
HETATM   16  C23 UNL A   1       1.862   1.987  24.188  1.00  3.74           C
HETATM   17  C24 UNL A   1       1.745   0.618  24.380  1.00  3.77           C
HETATM   18  C25 UNL A   1       1.356   0.126  25.620  1.00  4.19           C
HETATM   19  C26 UNL A   1       1.089   0.993  26.661  1.00  3.90           C
HETATM   20  C27 UNL A   1       1.208   2.357  26.471  1.00  3.50           C
HETATM   21  C3  UNL A   1       2.586   5.659  28.948  1.00  2.81           C
HETATM   22  C4  UNL A   1       1.837   4.509  30.873  1.00  3.95           C
HETATM   23  C5  UNL A   1       0.954   4.678  32.105  1.00  2.50           C
HETATM   24  C6  UNL A   1       1.417   5.461  33.157  1.00  4.06           C
HETATM   25  C7  UNL A   1       0.631   5.648  34.284  1.00  5.22           C
HETATM   26  C8  UNL A   1      -0.619   5.060  34.348  1.00  3.67           C
HETATM   27  C9  UNL A   1      -1.080   4.288  33.291  1.00  3.61           C
HETATM   28  O1  UNL A   1       1.005   8.978  28.537  1.00  3.08           O
HETATM   29  O10 UNL A   1      -1.201   6.170  30.307  1.00  3.32           O
HETATM   30  O11 UNL A   1      -0.314   5.586  28.304  1.00  2.41           O
HETATM   31  O12 UNL A   1      -0.022   8.286  25.961  1.00  3.28           O
HETATM   32  O13 UNL A   1       1.651   5.151  26.215  1.00  2.81           O
HETATM   33  O14 UNL A   1       1.858   4.823  23.975  1.00  3.16           O
HETATM   34  O15 UNL A   1       2.017  -0.258  23.322  1.00  5.45           O
HETATM   35  O16 UNL A   1       1.231  -1.252  25.828  1.00  5.19           O
HETATM   36  O17 UNL A   1       0.695   0.496  27.907  1.00  4.54           O
HETATM   37  O18 UNL A   1       2.666   7.074  26.949  1.00  2.85           O
HETATM   38  O2  UNL A   1       2.374   5.680  30.328  1.00  4.00           O
HETATM   39  O3  UNL A   1       2.052   3.438  30.406  1.00  4.09           O
HETATM   40  O4  UNL A   1       1.091   6.430  35.349  1.00  3.50           O
HETATM   41  O5  UNL A   1      -1.418   5.247  35.483  1.00  3.54           O
HETATM   42  O6  UNL A   1      -2.345   3.698  33.366  1.00  4.49           O
HETATM   43  O7  UNL A   1      -0.788   1.369  32.574  1.00  4.28           O
HETATM   44  O8  UNL A   1      -1.857  -0.198  30.526  1.00  2.96           O
HETATM   45  O9  UNL A   1      -2.439   0.909  28.068  1.00  3.94           O
HETATM   46  H1  UNL A   1       0.405   9.398  29.133  1.00  3.86           H
HETATM   47  H2  UNL A   1       0.793   7.306  29.798  1.00  2.70           H
HETATM   48  H3  UNL A   1       3.112   7.680  28.924  1.00  3.74           H
HETATM   49  H10 UNL A   1       0.128   1.487  32.775  1.00  5.29           H
HETATM   50  H11 UNL A   1      -2.209  -0.577  29.735  1.00  3.72           H
HETATM   51  H12 UNL A   1      -3.379   0.993  28.064  1.00  4.89           H
HETATM   52  H13 UNL A   1      -1.888   3.492  27.892  1.00  4.39           H
HETATM   53  H14 UNL A   1      -0.972   7.573  28.150  1.00  2.91           H
HETATM   54  H15 UNL A   1      -0.503   6.268  26.005  1.00  3.23           H
HETATM   55  H16 UNL A   1       0.715   8.830  26.194  1.00  4.10           H
HETATM   56  H17 UNL A   1       1.795   6.841  25.077  1.00  3.98           H
HETATM   57  H18 UNL A   1       2.162   2.377  23.223  1.00  4.65           H
HETATM   58  H19 UNL A   1       1.207  -0.521  22.913  1.00  6.70           H
HETATM   59  H20 UNL A   1       0.708  -1.626  25.136  1.00  6.40           H
HETATM   60  H21 UNL A   1       1.016   1.071  28.586  1.00  5.61           H
HETATM   61  H22 UNL A   1       1.000   3.039  27.286  1.00  4.36           H
HETATM   62  H4  UNL A   1       3.596   5.327  28.738  1.00  3.53           H
HETATM   63  H5  UNL A   1       1.875   4.988  28.479  1.00  3.53           H
HETATM   64  H6  UNL A   1       2.393   5.926  33.096  1.00  5.03           H
HETATM   65  H7  UNL A   1       0.802   7.322  35.234  1.00  4.36           H
HETATM   66  H8  UNL A   1      -1.004   4.846  36.232  1.00  4.42           H
HETATM   67  H9  UNL A   1      -2.506   3.409  34.251  1.00  5.55           H
HETATM   68  O19 HOH S   1      -0.563  -1.765  28.307  1.00  5.92           O
HETATM   69  O20 HOH S   2      -4.398   3.239  35.494  1.00  7.42           O
END
